# Supplementary material for: Phenotypic Plasticity in Reproductive Traits of the Perennial Shrub Ulex europaeus in Response to Shading: A Multi-Year Monitoring of Cultivated Clones
Source: PLoS One. 2015 Sep 18;10(9):e0137500. doi: 10.1371/journal.pone.0137500 (PMC4575064; doi:10.1371/journal.pone.0137500)
Supplement: S1 Table — (XLS) [file pone.0137500.s001.xls]

## Sheet: Feuil1
English names and descriptions	TE	pop	ind	gen	genms	ind	Shade	year	PO	PI	flonset	Nfl	Npo	Flol	H	W	seeds
French names uses in stat scripts	TE	pop	ind	gen	mer	bou	Omb	an	GO	GP	debflo	Nfl	Ngo	Tfl	H	L	gr
	1	3	C	3C	L1	1	L	2008	30	10	94	28	35	.	.	.	24
	2	5	N	5N	S2	1	L	2008	30	0	228	33	28	.	.	.	36
	3	3	I	3I	L2	1	L	2008	23	1	168	37	44	.	.	.	.
	4	5	C	5C	L3	1	L	2008	30	1	46	14	17	.	.	.	30
	5	3	C	3C	L1	2	L	2008	30	6	133	29	22	.	.	.	18
	6	3	L	3L	S1	1	L	2008	30	0	196	25	15	.	.	.	14
	7	5	C	5C	L3	9	S	2008	30	0	94	22	13	.	.	.	57
	8	3	C	3C	L1	10	S	2008	30	0	196	10	3	.	.	.	20
	9	5	N	5N	S2	9	S	2008	30	1	228	6	3	.	.	.	88
	10	3	L	3L	S1	10	S	2008	30	0	168	17	10	.	.	.	17
	11	3	I	3I	L2	9	S	2008	30	0	168	14	9	.	.	.	55
	12	5	N	5N	S2	10	S	2008	30	1	228	11	7	.	.	.	69
	13	3	I	3I	L2	10	S	2008	30	1	94	22	17	.	.	.	60
	14	3	C	3C	L1	9	S	2008	30	0	168	14	5	.	.	.	23
	15	3	L	3L	S1	9	S	2008	30	0	168	19	12	.	.	.	24
	16	5	C	5C	L3	8	S	2008	30	0	46	20	14	.	.	.	60
	17	3	I	3I	L2	8	S	2008	30	1	94	22	16	.	.	.	61
	18	3	L	3L	S1	8	S	2008	30	0	94	28	16	.	.	.	36
	19	5	N	5N	S2	8	S	2008	30	0	228	27	18	.	.	.	76
	20	3	I	3I	L2	3	L	2008	30	5	46	29	48	.	.	.	31
	21	5	N	5N	S2	2	L	2008	30	0	228	52	65	.	.	.	42
	22	3	C	3C	L1	3	L	2008	30	0	46	30	32	.	.	.	17
	23	5	C	5C	L3	3	L	2008	30	1	4	36	40	.	.	.	47
	24	3	L	3L	S1	2	L	2008	30	6	196	32	38	.	.	.	23
	25	3	I	3I	L2	2	L	2008	30	9	94	10	27	.	.	.	25
	26	3	I	3I	L2	4	L	2008	30	5	46	38	52	.	.	.	23
	27	3	C	3C	L1	4	L	2008	30	0	94	38	26	.	.	.	27
	28	3	L	3L	S1	3	L	2008	30	17	168	41	38	.	.	.	16
	29	5	N	5N	S2	3	L	2008	30	4	196	46	44	.	.	.	46
	30	5	N	5N	S2	4	L	2008	30	3	196	47	60	.	.	.	35
	31	3	C	3C	L1	5	L	2008	30	0	46	38	52	.	.	.	29
	32	3	L	3L	S1	6	S	2008	30	0	168	20	18	.	.	.	23
	33	5	C	5C	L3	7	S	2008	30	0	46	26	28	.	.	.	54
	34	5	N	5N	S2	7	S	2008	30	1	228	38	36	.	.	.	59
	35	3	I	3I	L2	7	S	2008	30	0	46	29	25	.	.	.	67
	36	3	L	3L	S1	7	S	2008	30	0	168	22	13	.	.	.	34
	37	3	C	3C	L1	8	S	2008	30	0	196	3	2	.	.	.	26
	38	3	I	3I	L2	6	S	2008	30	1	94	16	9	.	.	.	60
	39	5	N	5N	S2	6	S	2008	30	0	228	31	32	.	.	.	57
	40	5	C	5C	L3	6	S	2008	30	0	46	23	30	.	.	.	60
	41	3	C	3C	L1	7	S	2008	30	0	168	16	10	.	.	.	27
	42	3	C	3C	L1	6	S	2008	30	0	94	23	7	.	.	.	21
	43	3	L	3L	S1	5	L	2008	30	2	168	28	35	.	.	.	17
	44	3	I	3I	L2	5	L	2008	30	8	46	29	38	.	.	.	26
	45	5	C	5C	L3	2	L	2008	30	0	20	24	21	.	.	.	38
	46	5	N	5N	S2	5	L	2008	30	3	168	52	53	.	.	.	37
	47	3	L	3L	S1	4	L	2008	30	6	133	41	34	.	.	.	22
	48	5	C	5C	L3	4	L	2008	30	1	4	28	21	.	.	.	40
	1	3	C	3C	L1	1	L	2009	30	27	136	33	29	1787	190	181	25
	2	5	N	5N	S2	1	L	2009	27	23	240	18	12	1781	78	75	.
	3	3	I	3I	L2	1	L	2009	30	27	182	40	39	2054	189	177	36
	4	5	C	5C	L3	1	L	2009	30	21	136	37	20	1684	107	154	18
	5	3	C	3C	L1	2	L	2009	30	30	136	34	22	1914	193	139	24
	6	3	L	3L	S1	1	L	2009	30	20	178	36	26	1863	270	225	17
	7	5	C	5C	L3	9	S	2009	30	0	182	5	4	2161	150	245	33
	8	3	C	3C	L1	10	S	2009	.	.	.	0	0	.	220	198	.
	9	5	N	5N	S2	9	S	2009	30	2	182	2	8	1954	204	116	86
	10	3	L	3L	S1	10	S	2009	30	0	182	6	6	2232	261	203	20
	11	3	I	3I	L2	9	S	2009	30	1	178	1	1	2112	262	239	59
	12	5	N	5N	S2	10	S	2009	.	.	.	0	0	.	157	97	.
	13	3	I	3I	L2	10	S	2009	30	10	182	1	1	2106	240	203	51
	14	3	C	3C	L1	9	S	2009	.	.	.	0	0	.	213	203	.
	15	3	L	3L	S1	9	S	2009	30	1	182	.	4	2145	265	210	23
	16	5	C	5C	L3	8	S	2009	.	.	.	0	0	.	160	185	.
	17	3	I	3I	L2	8	S	2009	30	1	182	0.5	0.5	2134	252	250	40
	18	3	L	3L	S1	8	S	2009	30	0	182	6	2	2328	265	205	21
	19	5	N	5N	S2	8	S	2009	.	.	240	0.5	3	.	177	143	.
	20	3	I	3I	L2	3	L	2009	30	14	182	44	33	2088	228	230	33
	21	5	N	5N	S2	2	L	2009	30	19	226	30	37	1913	172	126	55
	22	3	C	3C	L1	3	L	2009	30	24	136	39	17	2037	192	178	26
	23	5	C	5C	L3	3	L	2009	30	4	182	28	32	1647	83	110	14
	24	3	L	3L	S1	2	L	2009	30	11	182	51	37	1969	274	227	20
	25	3	I	3I	L2	2	L	2009	30	26	182	28	39	2012	187	206	11
	26	3	I	3I	L2	4	L	2009	30	30	182	36	46	2009	206	235	37
	27	3	C	3C	L1	4	L	2009	30	30	178	30	21	1978	176	135	23
	28	3	L	3L	S1	3	L	2009	30	24	178	32	31	1945	239	225	20
	29	5	N	5N	S2	3	L	2009	30	21	226	30	14	2051	134	112	54
	30	5	N	5N	S2	4	L	2009	30	17	226	30	26	2027	132	115	53
	31	3	C	3C	L1	5	L	2009	30	18	178	45	37	1879	183	196	29
	32	3	L	3L	S1	6	S	2009	30	1	182	0.5	0.5	2227	223	235	21
	33	5	C	5C	L3	7	S	2009	.	.	.	0	0	.	123	183	.
	34	5	N	5N	S2	7	S	2009	.	.	240	3	3	1971	154	149	.
	35	3	I	3I	L2	7	S	2009	30	2	182	0.5	0.5	2222	240	204	56
	36	3	L	3L	S1	7	S	2009	30	0	182	2	0.5	2167	215	175	30
	37	3	C	3C	L1	8	S	2009	.	.	226	0.5	0.5	2092	151	181	.
	38	3	I	3I	L2	6	S	2009	30	4	226	1	0.5	2162	190	208	43
	39	5	N	5N	S2	6	S	2009	.	.	255	2	0.5	1999	141	144	.
	40	5	C	5C	L3	6	S	2009	30	0	226	4	5	2192	99	160	23
	41	3	C	3C	L1	7	S	2009	.	.	.	0	0	.	174	169	.
	42	3	C	3C	L1	6	S	2009	.	.	.	0	0	.	188	156	.
	43	3	L	3L	S1	5	L	2009	30	22	178	39	24	1892	255	240	20
	44	3	I	3I	L2	5	L	2009	30	25	182	60	40	2049	198	230	44
	45	5	C	5C	L3	2	L	2009	30	24	182	54	35	1899	110	165	35
	46	5	N	5N	S2	5	L	2009	30	23	240	0.5	24	1987	134	97	24
	47	3	L	3L	S1	4	L	2009	30	19	178	45	20	1988	241	200	17
	48	5	C	5C	L3	4	L	2009	30	26	68	42	29	2002	131	183	36
	1	3	C	3C	L1	1	L	2010	30	19	94	.	8	.	.	.	26
	2	5	N	5N	S2	1	L	2010	30	2	220	.	19	.	.	.	59
	3	3	I	3I	L2	1	L	2010	30	1	220	.	20	.	.	.	48
	4	5	C	5C	L3	1	L	2010	.	.	220	.	16	.	.	.	.
	5	3	C	3C	L1	2	L	2010	30	7	220	.	9	.	.	.	25
	6	3	L	3L	S1	1	L	2010	30	1	220	.	17	.	.	.	23
	7	5	C	5C	L3	9	S	2010	30	3	220	.	22	.	.	.	43
	8	3	C	3C	L1	10	S	2010	30	13	220	.	12	.	.	.	24
	9	5	N	5N	S2	9	S	2010	.	.	220	.	21	.	.	.	.
	10	3	L	3L	S1	10	S	2010	30	7	220	.	15	.	.	.	34
	11	3	I	3I	L2	9	S	2010	30	3	220	.	13	.	.	.	64
	12	5	N	5N	S2	10	S	2010	.	.	220	.	1	.	.	.	.
	13	3	I	3I	L2	10	S	2010	30	3	201	.	15	.	.	.	64
	14	3	C	3C	L1	9	S	2010	30	0	220	.	11	.	.	.	28
	15	3	L	3L	S1	9	S	2010	30	0	220	.	5	.	.	.	28
	16	5	C	5C	L3	8	S	2010	30	10	220	.	24	.	.	.	42
	17	3	I	3I	L2	8	S	2010	30	1	220	.	37	.	.	.	50
	18	3	L	3L	S1	8	S	2010	30	1	220	.	26	.	.	.	23
	19	5	N	5N	S2	8	S	2010	.	.	220	.	30	.	.	.	.
	20	3	I	3I	L2	3	L	2010	30	3	201	.	54	.	.	.	37
	21	5	N	5N	S2	2	L	2010	.	.	234	.	21	.	.	.	72
	22	3	C	3C	L1	3	L	2010	30	1	201	.	5	.	.	.	24
	23	5	C	5C	L3	3	L	2010	.	.	220	.	26	.	.	.	.
	24	3	L	3L	S1	2	L	2010	30	3	201	.	16	.	.	.	30
	25	3	I	3I	L2	2	L	2010	30	11	220	.	28	.	.	.	43
	26	3	I	3I	L2	4	L	2010	30	11	201	.	20	.	.	.	45
	27	3	C	3C	L1	4	L	2010	30	7	201	.	6	.	.	.	19
	28	3	L	3L	S1	3	L	2010	30	2	220	.	32	.	.	.	24
	29	5	N	5N	S2	3	L	2010	.	.	234	.	29	.	.	.	.
	30	5	N	5N	S2	4	L	2010	.	.	234	.	25	.	.	.	.
	31	3	C	3C	L1	5	L	2010	30	1	201	.	23	.	.	.	26
	32	3	L	3L	S1	6	S	2010	30	1	220	.	14	.	.	.	31
	33	5	C	5C	L3	7	S	2010	30	4	220	.	31	.	.	.	47
	34	5	N	5N	S2	7	S	2010	.	.	220	.	28	.	.	.	.
	35	3	I	3I	L2	7	S	2010	30	5	220	.	13	.	.	.	58
	36	3	L	3L	S1	7	S	2010	30	1	220	.	9	.	.	.	27
	37	3	C	3C	L1	8	S	2010	30	5	220	.	10	.	.	.	26
	38	3	I	3I	L2	6	S	2010	30	1	220	.	10	.	.	.	51
	39	5	N	5N	S2	6	S	2010	.	.	234	.	30	.	.	.	.
	40	5	C	5C	L3	6	S	2010	30	12	220	.	24	.	.	.	38
	41	3	C	3C	L1	7	S	2010	30	5	220	.	9	.	.	.	25
	42	3	C	3C	L1	6	S	2010	30	3	220	.	14	.	.	.	21
	43	3	L	3L	S1	5	L	2010	30	1	201	.	19	.	.	.	22
	44	3	I	3I	L2	5	L	2010	30	6	201	.	35	.	.	.	48
	45	5	C	5C	L3	2	L	2010	30	10	201	.	37	.	.	.	31
	46	5	N	5N	S2	5	L	2010	30	16	220	.	29	.	.	.	.
	47	3	L	3L	S1	4	L	2010	30	2	186	.	25	.	.	.	21
	48	5	C	5C	L3	4	L	2010	30	20	220	.	25	.	.	.	32
	1	3	C	3C	L1	1	L	2012	31	12	35	.	2	.	.	.	23
	2	5	N	5N	S2	1	L	2012	31	14	79	.	36	.	.	.	64
	3	3	I	3I	L2	1	L	2012	31	14	79	.	6	.	.	.	50
	4	5	C	5C	L3	1	L	2012	31	10	35	.	1	.	.	.	46
	5	3	C	3C	L1	2	L	2012	31	12	35	.	1	.	.	.	23
	6	3	L	3L	S1	1	L	2012	31	9	79	.	30	.	.	.	19
	7	5	C	5C	L3	9	S	2012	30	3	35	.	14	.	.	.	41
	8	3	C	3C	L1	10	S	2012	30	4	79	.	8	.	.	.	33
	9	5	N	5N	S2	9	S	2012	30	8	103	.	15	.	.	.	78
	10	3	L	3L	S1	10	S	2012	30	5	103	.	21	.	.	.	35
	11	3	I	3I	L2	9	S	2012	30	3	139	.	18	.	.	.	60
	12	5	N	5N	S2	10	S	2012	30	9	139	.	7	.	.	.	84
	13	3	I	3I	L2	10	S	2012	30	5	103	.	27	.	.	.	58
	14	3	C	3C	L1	9	S	2012	30	2	35	.	6	.	.	.	27
	15	3	L	3L	S1	9	S	2012	30	3	139	.	22	.	.	.	22
	16	5	C	5C	L3	8	S	2012	30	7	35	.	3	.	.	.	51
	17	3	I	3I	L2	8	S	2012	30	0	139	.	39	.	.	.	74
	18	3	L	3L	S1	8	S	2012	30	3	139	.	24	.	.	.	26
	19	5	N	5N	S2	8	S	2012	30	5	39	.	7	.	.	.	68
	20	3	I	3I	L2	3	L	2012	31	8	79	.	11	.	.	.	52
	21	5	N	5N	S2	2	L	2012	31	4	79	.	10	.	.	.	63
	22	3	C	3C	L1	3	L	2012	31	13	35	.	5	.	.	.	23
	23	5	C	5C	L3	3	L	2012	.	.	.	.	.	.	.	.	.
	24	3	L	3L	S1	2	L	2012	31	7	79	.	37	.	.	.	24
	25	3	I	3I	L2	2	L	2012	30	7	79	.	16	.	.	.	71
	26	3	I	3I	L2	4	L	2012	30	3	35	.	18	.	.	.	64
	27	3	C	3C	L1	4	L	2012	30	4	35	.	3	.	.	.	33
	28	3	L	3L	S1	3	L	2012	30	5	202	.	23	.	.	.	16
	29	5	N	5N	S2	3	L	2012	30	10	79	.	15	.	.	.	83
	30	5	N	5N	S2	4	L	2012	30	1	103	.	22	.	.	.	67
	31	3	C	3C	L1	5	L	2012	30	4	35	.	2	.	.	.	28
	32	3	L	3L	S1	6	S	2012	30	2	139	.	30	.	.	.	23
	33	5	C	5C	L3	7	S	2012	30	3	35	.	5	.	.	.	43
	34	5	N	5N	S2	7	S	2012	30	7	79	.	13	.	.	.	54
	35	3	I	3I	L2	7	S	2012	30	1	202	.	17	.	.	.	71
	36	3	L	3L	S1	7	S	2012	30	7	139	.	20	.	.	.	24
	37	3	C	3C	L1	8	S	2012	30	3	139	.	18	.	.	.	31
	38	3	I	3I	L2	6	S	2012	30	2	139	.	25	.	.	.	60
	39	5	N	5N	S2	6	S	2012	30	11	103	.	21	.	.	.	85
	40	5	C	5C	L3	6	S	2012	30	1	79	.	10	.	.	.	32
	41	3	C	3C	L1	7	S	2012	30	1	35	.	10	.	.	.	30
	42	3	C	3C	L1	6	S	2012	30	4	35	.	2	.	.	.	32
	43	3	L	3L	S1	5	L	2012	30	3	103	.	33	.	.	.	20
	44	3	I	3I	L2	5	L	2012	30	17	79	.	28	.	.	.	60
	45	5	C	5C	L3	2	L	2012	30	9	35	.	1	.	.	.	54
	46	5	N	5N	S2	5	L	2012	30	10	103	.	11	.	.	.	48
	47	3	L	3L	S1	4	L	2012	30	6	79	.	39	.	.	.	21
	48	5	C	5C	L3	4	L	2012	30	6	79	.	9	.	.	.	37
