# Supplementary material for: Phenotypic Plasticity in Reproductive Traits of the Perennial Shrub Ulex europaeus in Response to Shading: A Multi-Year Monitoring of Cultivated Clones
Source: PLoS One. 2015 Sep 18;10(9):e0137500. doi: 10.1371/journal.pone.0137500 (PMC4575064; doi:10.1371/journal.pone.0137500)
Supplement: S2 Text — (TXT) [file pone.0137500.s003.txt]

library(geepack)
# Modify the following line to set your own working directory 
#setwd("j:/bouturestat")

setwd("g:/bouturestat")
bout=read.table("boutures.txt",header=T)
bout2=bout[order(bout$ind),]
#=================================================================#
#                             EQUIVALENCES                        #
# debflo (d�but de floraison) : flowering onset                   #
# GO (Gousses saines)         : unparasitized pods                #
# GP (Gousses parasit�es)     : parasitized pods                  #
# Ngo (Nombre de Gousses)     : pods density                      #
# gr (graines)                : seeds density                     #
#=================================================================#

#====================================================================================================
#====================================================================================================
#                               YEARS 2008 and 2009
#====================================================================================================
#====================================================================================================
boutAn1=bout2[bout2$an==2008|bout2$an==2009,]
boutAn1$an=as.character(boutAn1$an)
boutAn1$an=as.factor(boutAn1$an)
boutAn1$ind=as.factor(boutAn1$ind)
attach(boutAn1)
#====================================================================================================
# Analysis 1: debflo - flowering onset
#====================================================================================================
mdebflo1=geeglm(debflo~omb*gen*an,id=ind)
mdebflo2=geeglm(debflo~omb*gen*an,id=ind,corstr="ar1")
summary(mdebflo1);anova(mdebflo1)
summary(mdebflo2);anova(mdebflo2)
#====================================================================================================
# Analysis 2: GO-GP - paratisim rate
#====================================================================================================
mQ3=geeglm(cbind(GP,GO-GP)~omb+gen+an+gen:an+omb:an+gen:omb,id=ind,family=binomial,corstr="ar1")
summary(mQ3);anova(mQ3)

#====================================================================================================
# Analysis 3: Ngo - pods density
#====================================================================================================

mng1=geeglm(Ngo~omb*gen*an,id=ind,family=poisson(link="log"),corstr="ar1")
summary(mng1);anova(mng1)
#====================================================================================================
# Analysis 4: gr - seeds density
#====================================================================================================

mgr1=geeglm(gr~omb*gen+an+gen:an+an:omb,id=ind,family=poisson,corstr="ar1")
summary(mgr1);anova(mgr1)

detach(boutAn1)
#====================================================================================================
#====================================================================================================
#                               YEARS 2010 and 2012
#====================================================================================================
#====================================================================================================
boutAn2=bout2[bout2$an==2010 | bout2$an==2012,]
boutAn2$an=as.character(boutAn2$an)
boutAn2$an=as.factor(boutAn2$an)
# fix(boutAn2)
attach(boutAn2)
#====================================================================================================
# Analysis 1: debflo - flowering onset
#====================================================================================================

mdebflo1=geeglm(debflo~omb*gen*an,id=ind)
mdebflo2=geeglm(debflo~omb*gen*an,id=ind,corstr="ar1")

summary(mdebflo1);anova(mdebflo1)
summary(mdebflo2);anova(mdebflo2)
#====================================================================================================
# Analysis 2: GO-GP - paratisim rate
#====================================================================================================
mQ3=geeglm(cbind(GP,GO-GP)~omb+gen+an+gen:an+omb:an+gen:omb,id=ind,family=binomial,corstr="ar1")
summary(mQ3);anova(mQ3,test="F")


#====================================================================================================
# Analysis 3: Ngo - pods density
#====================================================================================================

mng1=geeglm(Ngo~omb*gen*an,id=ind,family=poisson,corstr="ar1")
summary(mng1);anova(mng1,test="F")
#====================================================================================================
# Analysis 4: gr - seeds density
#====================================================================================================

mgr1=geeglm(gr~omb*gen+an+gen:an+an:omb,id=ind,family=poisson(link="log"),corstr="ar1")
summary(mgr1);anova(mgr1)

detach(boutAn2
